# Supplementary material for: In situ diagnostics of the crystal-growth process through neutron imaging: application to scintillators
Source: J Appl Crystallogr. 2016 Apr 12;49(Pt 3):743–55. doi: 10.1107/S1600576716004350 (PMC4886976; doi:10.1107/S1600576716004350)
Supplement: Supplementary file 1 [file j-49-00743-sup1.zip]

Archive with 7 entries (7 files):
- SupplementaryData.docx
- 01_0.5%Sample_Heating.avi
- 02_0.5%Sample_Cooling.avi
- 03_0.1%Sample_Heating.avi
- 04_0.1%Sample_Cooling.avi
- 05_0.1%Sample_Tomographic1.mp4
- 06_0.1%Sample_Tomographic2.mp4
